# Supplementary material for: Phylogenetic and Proteomic Analyses of Segment 2 Sequence Reveals the Presence of Two Variants of a Divergent Amnoonvirus (Family: Amnoonviridae) Infecting Nile Tilapia (Oreochromis niloticus)
Source: Microorganisms. 2026 Feb 2;14(2):343. doi: 10.3390/microorganisms14020343 (PMC12943042; doi:10.3390/microorganisms14020343)
Supplement: Supplementary file 1 [file microorganisms-14-00343-s001.zip]

Archive with 1 entries (1 files):
- microorganisms-4096421-supplementary.pdf
